# Supplementary material for: Gestational weight gain charts: results from the Brazilian Maternal and Child Nutrition Consortium
Source: Am J Clin Nutr. 2021 Mar 19;113(5):1351–60. doi: 10.1093/ajcn/nqaa402 (PMC8106749; doi:10.1093/ajcn/nqaa402)
Supplement: nqaa402_Supplemental_Files [file nqaa402_supplemental_files.zip]

Archive with 3 entries (3 files):
- Sup_tables_AJCN_27-10-20.docx
- Sup_fig1_AJCN_27-10-20.docx
- Sup_methods1and2_AJCN_10-11-20.docx
